# Supplementary material for: Protein Levels of Anti-Apoptotic Mcl-1 and the Deubiquitinase USP9x Are Cooperatively Upregulated during Prostate Cancer Progression and Limit Response of Prostate Cancer Cells to Radiotherapy
Source: Cancers (Basel). 2023 Apr 26;15(9):2496. doi: 10.3390/cancers15092496 (PMC10177233; doi:10.3390/cancers15092496)
Supplement: Supplementary file 1 [file cancers-15-02496-s001.zip]

Archive with 2 entries (2 files):
- cancers-2319932-supplementary.pdf
- File S1. The original western blot images.zip
